# Supplementary material for: Antirheumatic treatment is associated with reduced serum Syndecan-1 in Rheumatoid Arthritis
Source: PLoS One. 2021 Jul 9;16(7):e0253247. doi: 10.1371/journal.pone.0253247 (PMC8270157; doi:10.1371/journal.pone.0253247)
Supplement: S1 File — (ZIP) [file pone.0253247.s001.zip]

Archive with 1 entries (1 files):
- syndecan.ih.sav
